# Supplementary material for: Apatinib added when NSCLC patients get slow progression with EGFR‐TKI: A prospective, single‐arm study
Source: Cancer Med. 2023 Nov 30;12(24):21735–41. doi: 10.1002/cam4.6737 (PMC10757148; doi:10.1002/cam4.6737)
Supplement: Supplementary file 4 — Table S1: [file CAM4-12-21735-s004.xlsx]

## Sheet: Supplementary Table1
Supplementary Table 1 Clinicopathological characteristics of the enrolled 12 NSCLC patients at baseline
Patient No.	Age	Gender	Smoking Status	Histopathology	Stage	EGFR mutation a	EGFR-TKI	Metastatic organs	PFS1 (months)b
P07	44	Male	Nonsmoker	Adenocarcinoma	IIIb	L858R	Gefitinib	None	12.5
P08	72	Female	Nonsmoker	Adenocarcinoma	IIIb	19del	Icotinib	None	16.4
P26	66	Male	Smoker	Adenocarcinoma	IVb	L858R	Icotinib	Brain	10.4
P14	75	Male	Nonsmoker	Adenocarcinoma	IVa	L858R	Erlotinib	Bone	13.6
P15	69	Female	Nonsmoker	Adenocarcinoma	IVb	L858R	Icotinib	Bone	8.9
P27	58	Male	Smoker	Adenocarcinoma	IIIb	19del	Icotinib	None	10.6
P23	65	Female	Nonsmoker	Adenocarcinoma	IIIb	L858R	Icotinib	None	15.3
P77	78	Female	Nonsmoker	Adenocarcinoma	IVa	L858R	Gefitinib	Pleura	14.2
P13	66	Male	Smoker	Adenocarcinoma	IIIb	19del	Gefitinib	None	13.9
P02	64	Female	Nonsmoker	Adenocarcinoma	IIIb	19del	Gefitinib	None	10.2
P03	68	Female	Nonsmoker	Adenocarcinoma	IIIb	L858R	Icotinib	None	10.6
P04	56	Female	Nonsmoker	Adenocarcinoma	IIIb	L858R	Icotinib	None	14.6
a Abbreviations: EGFR,epidermal growth factor receptor; 19del, exon 19 deletion; L858R, exon 21 codon p.Leu858Arg
b PFS1 indicates the progression-free survival of first line EGFR-TKI treatment
