# Supplementary material for: Apatinib added when NSCLC patients get slow progression with EGFR‐TKI: A prospective, single‐arm study
Source: Cancer Med. 2023 Nov 30;12(24):21735–41. doi: 10.1002/cam4.6737 (PMC10757148; doi:10.1002/cam4.6737)
Supplement: Supplementary file 5 — Table S2: [file CAM4-12-21735-s006.xlsx]

## Sheet: Supplementary Table 2
Supplementary Tabel 2 Main toxicities of Apatinib combined with EGFR-TKI treatment
Toxicity	Patient Number	Percentage
Hypertension	6	0.5
Hand-and-foot syndrome	4	0.333
Anorexia	3	0.25
Fecal occult blood	3	0.25
Proteinuria	2	0.167
Diarrhea	1	0.083
Tachycardia	1	0.083
Nausea	1	0.083
Vomiting	1	0.083
Hoarse voice	1	0.083
Fatigue	1	0.083
